# Supplementary material for: Identification and Classification of Polymyalgia Rheumatica (PMR) and PMR-Like Syndromes Following Immune Checkpoint Inhibitors (ICIs) Therapy: Discussion Points and Grey Areas Emerging from a Systematic Review of Published Literature
Source: Medicines (Basel). 2020 Nov 3;7(11):68. doi: 10.3390/medicines7110068 (PMC7693468; doi:10.3390/medicines7110068)
Supplement: Supplementary file 1 [file medicines-07-00068-s001.zip]

Archive with 2 entries (2 files):
- medicines-971817 suppleS2 for final.pdf
- PMR MEDLINE 2011-2020.pdf
